# Supplementary material for: MYO1C is a urinary extracellular vesicle biomarker and mediator of podocyte injury in diabetic nephropathy
Source: JCI Insight. 2026 Jan 22;11(5):e194604. doi: 10.1172/jci.insight.194604 (PMC13041675; doi:10.1172/jci.insight.194604)
Supplement: Supporting data values [file jciinsight-11-194604-s267.xlsx]

## Sheet: Fig.3E
group	MYO1C
2	0.00849071
2	2.00014
2	1.43406
2	3.03164
3	2.20906
3	3.45839
3	3.72378
2	3.77576
3	3.89989
4	23.6445
3	5.6966
3	5.30285
4	11.9045
4	5.15784
3	3.63873
3	6.55881
3	2.1636
4	16.262
3	5.67034
4	4.67004
4	12.2109
4	3.61359
3	5.04004
3	3.56384
3	4.58451
4	14.2554
3	3.73239
3	5.84324
4	6.61971
4	5.47718
2	2.16861
4	5.82975
2	2.99682
3	7.8722
3	3.82847
4	3.87295
4	3.04569
2	2.07067
4	3.53106
2	0.00205987
3	4.51169
3	9.04424
4	1.0355
3	1.52661
3	5.68437
2	4.49089
3	1.5768
3	9.34158
4	20.4449
2	2.368
3	6.66683
3	3.73299
2	6.36576
3	0.622869
2	0.54601
4	8.39967
3	4.33791

## Sheet: Fig.4A
	CON	HG+50μM PA	HG+100μM PA	HG+150μM PA	HG+300μM PA	HG+600μM PA
12h	0.994619	1.25561	1.13453	0.873842	0.933034	0.73722
	0.991031	1.38117	1.0281	0.890882	0.835575	0.61435
	1.01465	1.22392	1.01495	0.890583	0.728251	0.676532
24h	1.01848	1.00702	1.03806	0.709165	0.378049	0.356984
	1.0303	1.0776	1.0037	0.808204	0.427938	0.484109
	0.95122	0.99963	0.974132	0.797487	0.398744	0.406135
48h	1.03011	0.87202	0.586261	0.578576	0.178795	0.085006
	1.02745	0.739335	0.621393	0.679737	0.225063	0.082811
	0.94244	0.851317	0.914366	0.521487	0.234473	0.086104

## Sheet: Fig.4C
	hsa-miR-21-5p	hsa-miR-22-3p	hsa-miR-378	MYO1C mRNA	SP100 mRNA
HM	1.04	1.24	0.72	1.13	1.02
	0.99	1.2	0.67	1.07	1.16
	1.13	1.18	0.72	1.04	1.04
HGHF24h	1.06	1.33	0.59	1.4	6.06
	1.03	1.26	0.56	1.27	6.28
	1.03	1.23	0.58	1.59	6.02
HGHF48h	0.67	1.95	0.67	1.72	1.4
	0.62	1.93	0.67	1.95	1.39
	0.65	2.03	0.66	1.69	1.39
EVs-HM	0.92	1.06	0.99	0.98	1.43
	1.06	0.9	1.12	1.46	1.18
	1.1	1.21	1.05	1.19	1.39
EVs-HGHF24h	1.78	0.33	0.93	2.3	0.78
	1.79	0.32	0.94	4.17	0.54
	1.33	0.35	0.95	3.12	0.62
EVs-HGHF48h	1.41	0.26	1.54	4.47	1.73
	2.99	0.25	1.46	7.46	1.19
	1.56	0.32	1.6	4.92	1.44

## Sheet: Fig.4E
	MYO1C	TNF-α	NPHS2	SYNPO
HM	1.13	0.95	0.96	0.99
	0.91	1.05	1.03	0.98
	1.08	0.9	1.03	1.03
	1.03	1.03	1.09	1.03
HGHF	1.66	1.4	0.51	0.81
	1.69	1.31	0.48	0.78
	1.98	1.73	0.32	0.75
	1.88	1.97	0.54	0.69

## Sheet: Fig.5A
body weight	8 weeks	10 weeks	14 weeks	18 weeks	fbg	8 weeks	10 weeks	14 weeks	18 weeks	uACR	8 weeks	10 weeks	14 weeks	18 weeks
db/m	20.2	25.4	29.1	28.5		6	6.1	7.83	7.16		8.4365	8.77306	9.28061	5.77865
	20.3	22.9	27.6	29.5		7.5	7.4	7.22	6.42		8.36571	7.88306	9.47933	8.43581
	19.9	23.5	27	26.4		6.1	7.6	6.32	7.93		11.6518	11.0248	9.19623	5.42476
	20.2	24.2	28.5	27.8		5.4	6.3	6.75	6.83		6.76967	9.96327	7.93227	9.34217
	21.1	23.4	27.6	28.5		7.4	5.9	6.52	7.09		4.01363	7.21608	3.7312	7.28963
	20.5	22	28.4	27.9		5.6	6.8	7.18	6.88		6.97736	4.30515	8.65767	5.22582
	20.6	21.8	25.7	26.2		6.3	6.1	6.09	6.95		6.2089	8.07857	6.59667	6.41963
	20.9	23.7	28.9	27.2		6.2	6.4	8.36	6.44		6.33962	7.62056	4.1469	8.24491
db/db+HFD	39.4	51	60.8	58		23.5	27.7	28.5	31.2		32.2132	59.9675	88.9735	95.1196
	33.4	51.4	61.2	54.5		18.7	25.3	29.9	30.8		26.8523	58.3302	92.0987	87.4075
	37	52.3	59.7	54.9		23.5	23.6	30.4	29.8		38.6965	50.0959	79.8872	97.9497
	36.8	54	62.7	58		22.7	25.4	28.6	28.5		33.3182	53.9601	75.0716	81.1345
	35.4	53.5	58.6	55.6		19.5	26.5	27.1	32.8		31.8819	74.5102	61.33	71.7638
	40.1	54.3	60.1	55.2		17.8	25.5	27.1	30.2		30.9485	60.3975	95.4978	90.9533
	34.6	52.2	58.9	56.7		20.3	23.3	29.6	33.3		35.5417	63.735	82.5401	86.6596
	40.2	53.5	61.8	57.5		18.4	25.5	29.1	30.5		40.3591	65.3635	82.7955	80.6168
	35.2	52.6	62.2			21.4	27.3	28.2			32.4724	78.1735	83.7393
	34.2	54	60.6			20.9	26.4	28.7			38.4856	60.4917	78.7985
	38.7	54.2	59.2			15.4	26.2	25.3			38.9732	48.4182	71.6049
	36.3	51.4	63.7			24.5	36.9	29.2			32.5418	64.6455	98.9565
	39	50.1	60.3			23.2	26.6	29.5			40.5999	61.8767	82.9118
	37.6	53.5	62.6			20.2	20.5	31.5			23.2472	67.5292	84.2549
	36.1	52.6	64.8			18.9	25.4	28.6			32.1119	49.7211	93.9927
	34.2	52				17.6	28.6	30.4			38.9237	57.3584	66.6509
	36.6	53				13.4	25.7				40.7337	63.1502
	36.4	52.5				23.5	31.2				36.0229	58.3505
	37.8	53.7				16.8	26.9				39.6018	54.1807
	39.5	52.4				21.7	25.5				33.6677	55.9731
	36.1	51.6				21.9	24.4				31.8082	63.1108
	38.4	54				18.9	26				40.1765	58.6429
	39.7	51.1				14.4	28.8				38.0576	55.7465
	37.4	53.6				23.9	28.6				39.268	51.2677

## Sheet: Fig.5B
	db/m	db/db+HFD
	7.36842	5.34298
	8.13559	6.05394
	8.71212	4.55788
	8.63309	5.86713
	7.7193	5.75954
	8.96057	5.43281
	8.39695	6.52672
kw/bw	8.45588	5.73614
	4.59	6.01
	6.51	16.78
	4.34	12.5
	5.49	14.75
	6.91	9.7
	7.65	5.6
	4.52	11.06
BUN	3.45	4.54
	27.69	81.64
	29.39	33.75
	23.59	40.25
	24	75.86
	20.42	36.26
	16.14	40.86
	27.58	66.79
scr	20.62	29.24
	1.671	2.549
	1.414	1.876
	0.908	1.368
	1.236	7.876
	1.299	1.732
	0.914	2.9
	1.131	4.151
TG	1.319	3.516
	1.963	10.114
	2.226	12.114
	2.062	10.446
	2.691	13.612
	2.563	12.525
	1.832	13.499
	1.587	14.213
CHO	1.678	13.128

## Sheet: Fig.5C
	MCP-1	IL-1β	TNF-α	IL-6	IL-18
db/m	14.03	0.25	0.75	0.37	1.47
	15.9	0.26	0.02	1.19	2.15
	18.61	0.11	0.63	0.89	0.83
	7.73	0.11	1.24	1.04	1.87
	8.4	0.14	0.88	1.83	1.24
	11.31	1.35	0.23	0.95	3.08
	17.88	1.58	0.66	0.41	0.43
	19.93		1	0.56	1.81
db/db+HFD	22.22	0.16	2.19	1.06	1.66
	20.72	1.9	1.05	1.16	4.01
	20.66	3.65	1.51	1.57	1.72
	28.24	6.72	1.6	0.95	1.47
	39.46	1.98	1.97	2.16	7.57
	33.63	2.17	2.61	3.57	2.76
	13.17	1.78	2.83	1.49	2.2
	27.27		1.47	0.76	1.55

## Sheet: Fig.5E
	db/m	10w	14w	18w
	2352.78	3010.85	3488.5	4052.87
	2085.1	2527.21	3001.01	3911.45
	2765.42	2988.06	4558.1	4210.58
	2617.04	3471.52	3314.14	4767.9
Glomerular area	2428.55	3758.98	3687.42	3857.2
	9.25	22.19	28.88	28.42
	8.12	24.34	34.7	39.9
	7.38	23.5	33.88	43.4
	10.04	18.58	29.43	38.21
FMA	7.05	24.58	28.61	44.6
	131.25	205.38	245.25	253.81
	145	218.11	232.31	263.01
	145.09	222.77	275.66	298.31
	141.05	223.45	228.39	310.4
	147.64	193.77	230.34	241.24
GBM thickness	126.98	181	224.56	290.95
	2.102	1.954	1.316	1.457
	2.625	1.746	1.45	1.072
	2.097	1.721	1.632	1.075
	2.57	1.716	1.479	1.028
	2.799	1.996	1.464	1.238
no. of FPs /um GBM	2.419	1.666	1.51	1.323

## Sheet: Fig.5G
	db/m	10w	14w	18w
Glomerulus	0.831606	1.58458	4.32538	7.71391
	0.690155	1.23749	4.73419	5.25453
	1.40463	1.82934	3.75608	8.47871
	1.18645	1.71009	3.67646	8.60909
	0.779183	2.02199	4.53197	10.1489
	1.11014	0.92414	5.61618	7.80799
Tubulointerstitium	0.75805	0.770714	2.06232	2.66106
	1.0809	1.32506	2.19721	4.8776
	1.32971	1.23729	1.84908	3.74977
	0.871172	1.4878	1.95813	5.67979
	0.949967	1.54559	1.14207	2.97849
	1.01029	1.44138	3.64566	3.81483

## Sheet: Fig.5J
	myo1c	tnf-α	nphs2
db/m	1.13972	0.478892	1.04763
	0.957684	1.13247	1.67477
	0.985225	1.68169	1.25857
	0.911983	0.676316	0.650159
	0.966645	1.54919	0.826715
	1.05485	1.0465	0.842529
	0.978621	0.852149	0.925204
	1.01659	0.92547	0.78269
db/db+HFD	3.64766		0.738394
	3.29089	4.84323	0.727896
	2.37749	6.19639	0.886979
	2.01526	4.19385	0.491922
	2.23185	4.77318	0.594975
	2.09086	3.51519	0.631086
	2.68418	2.98242	0.521468
	2.57185	2.54178	0.641827

[truncated: 13 more sheets: Fig.6C, Fig.6D, Fig.7B, Fig.8B, Fig.8C, Fig.8D, Fig.8F, Fig.8H, Fig.9B, Fig.9D, Fig.S1A, Fig.S9B, Fig.S10]
